# Supplementary material for: Spectral quantitative and semi-quantitative EEG provide complementary information on the life-long effects of early childhood malnutrition on cognitive decline
Source: Front Neurosci. 2023 Sep 15;17:1149102. doi: 10.3389/fnins.2023.1149102 (PMC10540225; doi:10.3389/fnins.2023.1149102)
Supplement: Supplementary file 1 [file Table_1.XLSX]

## Sheet: Hoja1
time 1978	group	Variable	n	Mean	Standard deviation
1	0	Background frequency	50	0.78	0.16		PEM
1	0	Diffuse slow activity	50	0.6	0.12
1	0	Paroxystic activity	50	0.86	0.19
1	0	Focal abnormality	50	1	0.16
1	0	Sharp waves	50	1.1	0.16
1	1	Background frequency	58	0.57	0.07		control
1	1	Diffuse slow activity	58	0	0
1	1	Paroxystic activity	58	0.62	0.16
1	1	Focal abnormality	58	0.36	0.1
1	1	sharp waves	58	0.41	0.1
time 2018
2	0	Background frequency	50	0.46	0.09		PEM
2	0	Diffuse slow activity	50	0.44	0.09
2	0	Paroxystic activity	50	0.74	0.18
2	0	Focal abnormality	50	1.4	0.16
2	0	sharp waves	50	0.94	0.17
2	1	Background frequency	58	0.16	0.05		control
2	1	Diffuse slow activity	58	0.29	0.07
2	1	Paroxystic activity	58	0.33	0.11
2	1	Focal abnormality	58	0.78	0.14
2	1	sharp waves	58	0.4	0.11
